# Supplementary material for: Tet2 Controls the Responses of β cells to Inflammation in Autoimmune Diabetes
Source: Nat Commun. 2021 Aug 20;12:5074. doi: 10.1038/s41467-021-25367-z (PMC8379260; doi:10.1038/s41467-021-25367-z)
Supplement: Supplementary file 4 — Source Data [file 41467_2021_25367_MOESM4_ESM.xlsx]

## Sheet: Fig 1a
			4wk NOD			5wk NOD			11 wk NOD			5wk NODSCID			11wk NODSCID
	Tet1	2.99	3.71	2.23	4.83	4.23	4.16	2.14	4.23	3.19	1.9044	2.74982	2.12776	3.45656	1.50456	1.61254
	Tet2	2.17	1.92	1.76	3.13	2.56	3.41	6.43	7.19	8.86	1.7403	3.15871	2.6378	3.18068	2.02699	1.59034
	Tet3	1.56	1.62	1.35	2.35	1.8	1.93	2.04	2.55	3.43	2.67462	1.77687	3.45656	1.53617	2.92683	2.42727

## Sheet: Fig 1b
		4wkNOD				8wkNOD					11wkNOD
Tet1	3.64	3.98	2.49		14.46	7.75	7.95	8.67		9.9	13.11	11.364
Tet2	2.54	3.73	3.15		114.78	36.64	65.19	28.75		49.46	87.51	65.1561
Tet3	6.92	8.1	4.95		16.95	7.42	14.27	7.74		7.57	9.44	15.1561

## Sheet: Fig 1c
							IL-6
							1.18117	1.1689	1.0249	0.917001	1.17114	1.12347
							IL-17A
							1.53884	1.69448	1.01402	0.986173	0.636546	0.891456
							IL-1β
							1.9463	1.3814	1.63549	2.28905	1.69448	2.34599
							TNFα
							0.649839	0.948612	0.636546	0.891456	0.986173	1.02417
							IFNγ
							2.93332	2.10088	2.57894	4.23655	2.84124	5.23641
							IL-6+IL-17A
							2.93332	2.10088	2.57894	3.32413	4.21413
							TNFα+IL-1ß+IFNγ
							8.66014	5.99768	7.32645

## Sheet: Fig 2b
				TET2 fluoresence intensity
			Background	0.574	0.73	0.805	0.535	0.504	1.083	2.336	1.584
			Healthy	4.6605	5.965	8.14	5.982	8.0635	8.751	8.0195
			Chronic Pancreatitis	4.452	8.4645	2.005
			Autoimmune Pancreatitis	31.557	37.275	25.539	40.3855	42.672
			T1D-onset and Ab+	15.0635	10.412	18.5185	14.8775	27.2375	17.1095	16.2235
			T1D-established	3.786	7.612	5.429	2.746

## Sheet: Fig 2c
	IL-6	0.78	1.27	1.17	1.66	0.93
	IL-17A	2.02324	1.34412	1.28937	1.27	1.33	0.85
	TNFα	1.00463	1.46071	1.14605
	IL-1β	1.24545	1.29834	1.67791	1.89	1.84	1.25
	IFNγ	1.96791	1.94082	2.05148	2.54	3.01	2.63
	TNFα+IL-1ß+IFNγ	4.1806	6.54437	5.25309	3.82146	3.25125
	IL-6+IL-17A	5.23	4.89	3.66	1.94082	2.38943	2.22942	2.41	2.65	2.22

## Sheet: Fig 3b
	CD45(%)	beta(%)-WTtoWT	beta(%)-WTtoKO
	46.5	30.4
	48	32.4
	4.77	52.8
	77	51.4
	92.4	23.2
	47.8	50.6
	69.1	37.2
	52.6	48.6
	35	56.5
	77.1	20.4
	72.4	39.2
	58.3	46.2
	80.3	37.4
	84.9	27.2
	22.7	59.1
	66.5	40.3
	86.4	28.2
	23.7	57.4
	43.2	53.2
	38.1	50
	53.4	44.5
	73.1	46.8
	68.1	37.7
	66.9	41.6
	84.9	41.3
	36.4	40
	49.7	39.4
	50.8	43.5
	61.3	34.2
	1.89	66.9
	1.52	68.2
	48.6	54.9
	19.1	65.1
	52.3	42.4
	19.1	58.2
	26.1	67
	3.5	72
	73.9	37.3
	85.7	31.2
	79.8	48.6
	24.5	66.5
	89.9	20
	63.6	45.4
	11.7	62.2
	77.3	47
	41.9	47.5
	9.72	63
	59.9		56
	18.8		59.3
	58.4		55.7
	75.8		52.4
	57		49.2
	35.4		57.8
	39.5		53.5
	70.8		56.7
	18.3		55.8
	34.8		49.1
	54.5		57.2
	45		49.3
	31.3		49.3
	27.8		55.9
	14.1		54.7
	59.6		49.9
	17		54.1
	8.82		55.2
	75.1		52.4
	58.4		55.7
	60.1		57
	17.3		60.2
	66.2		53
	4.5		64.6
	11.8		59.9
	63.4		55.1
	69.3		57.5
	81.4		59.1
	44.3		53.8
	58.5		62.8
	2.69		66.3
	3.17		57.8
	4.36		50.3
	4.09		60.9
	4.46		55.1
	17.5		50.2

## Sheet: Fig 3f
	KO_TNF-α+IL-1β+IFN-γ			KO_media			WT_TNF-α+IL-1β+IFN-γ			WT_media
live β	54.4	50.1	47.9	40.6	49.7	44.8	32.4	30.6		48.1	45.2
live α	77.6	69.6	60.9	84.7	83.5	87.1	58.4	66.5		85	80.5

## Sheet: Fig 3g
	WT-media			WT+infiltrates			KO-meida			KO+infiltrates
	30	37	33	13.27	11.39	10.3	28.4	29	31	25.3	27	31

## Sheet: Fig 4b
									BMT-WTtoKO
B cells				25.7	18.5	28	37.5	28.3	22.1	38.5	17.9	28.9	31.5	33.7	36.4	29.2	37.3
CD3T	74.8	82	71.6	70.9	80.2	70.2	60.8	69.9	72.8	58.8	80.5	67.9	65	62.2	61.6	68.7	61.9
CD4T	50.1	54.944	47.9888	44	47.1	45.2	44.5	50.8	46.5	44.7	50.4	51.4	49.6	44.5	44.8	50.1	47.2
CD8T	24.1	23.3512	24.1937	26.8	31.7	24.4	14.6	18.6	28.4	14.8	29.5	17	16.5	19.3	16.4	17.4	13.6
CD4+CCR6+	9.3186	5.9889	11.7573	17.16	18.75	14.87	26.61	30.99	26.97	25.3	23.94	30.48	28.07	22.07	28.36	30.46
Treg	4.21842	4.63178	4.32859	4.32	5.37	3.5	6.01	6.35	4.79	5.19	5.49	6.94	6.7	2.02	4.57	5.11	2.42
									BMT-WTtoWT
B cells	18.9	17.5	22	27.8	15.1	22	28.9	21.3
CD3T	75.5	74.4	75.3	71.1	75.5	73.9	79.5	80.1	76	70.6	83	76.5	69.1	78.1
CD4T	53.5	53.5	52.3	47.7	52.3447	52.1896	55.4	57.2	54.1	47.9	54.1	54.4	47.5	53.7
CD8T	22.2	20.8	22.2	22	20.2019	16.4472	23.9	21.7	21.8	22.4	28.7	21.4	21.7	23
CD4+CCR6+	9.15	7.28	7.22	11.21	7.43295	15.2916	28.81	34.26	33	26.97	30.62
Treg	6.74	5.4	4.93	7.58	5.3915	5.5321	6.7	9.04	5.63	4.67	5.52	3.53	2.66	3.07

## Sheet: Fig 4c
						BMT-WTtoKO
CD4_CCR7+	0.45	0.73	0.92	0.26	0.7	0.47	1.05	0.61	1.2	1.61	1.14
CD4_CD25+	9.83	11.71	12.13	5.82	10.04	10.66	12.47	7.97	10.9	10.44	5.59
CD4_CD69+	6.13	13.08	10.62	4.61	6.64	12.53	11.49	14.72	8.42	9.21	8.22
CD4_TEM	9.87	15.91	14.3	5.94	10.67	13.53	13.75	14.23	13.94	11.56	20.65
CD4_TCM	7.22	5.56	5.95	4.08	5.67	9.87	13.26	11.88	9.26	16.81	8.27
CD4_CXCR3+	11.55	12.28	11.41	9.12	10.12	12.32	7.5	8.38	7.7	10.27	10.27	10.9924	8.87
CD8_CCR7+	0.51	0.89	1.05	0.31	0.76	0.39	0.88	0.36	0.65	1.64	0.28
CD8_CD25+	2.2	2.11	2.66	1.6	2.23	1.19	1.88	1.36	2.84	2.37	1.12
CD8_CD69+	1.05	1.4	1.22	1.22	0.77	1.73	1.82	1.79	1.23	1.93	1.38
CD8_TEM	1.14	1.29	1.36	0.67	1.04	1.39	1.68	1.42	2.06	1.82	1.99
CD8_TCM	1.12	1.05	1.29	0.41	1.12	2.44	2.32	2.36	2.15	4.17	1.49
CD8_CXCR3+	6.08	5.37	5.49	4.07	3.91	5.76	5.02	5.17	5.71	8.38	3.97
							BMT_WTtoWT
CD4_CCR7+	1.85	2.71	13.83	17.49	0.98	2.53	2	1.4	1.2
CD4_CD25+	12.17	10.53	11.71	12.6	14.55	16.52	18.3	6.62	13.19	6.96	6.86	6.51
CD4_CD69+	9.1	7.36	11.77	7.29	8.97	9.84	8.97	5.2	9.88	18.43	10.11	10.56
CD4_TEM	8.89	7.64	9.7	12.44	14.89	15.59	17.04	12.99	14.31	20.84	20.22	19.88
CD4_TCM	19.04	14.31	14.89	18.17	20.3	2.96	4.55	22.12	19.22	15.51	13.77	11.38
CD4_CXCR3+	52.2	47.46	30.35	36.34	15.73	13.8	13.03	14.99
CD8_CCR7+	0.3	0.28	0.43	1.15	1.37	3.98	6.66	0.84	0.59	0.64	0.33	0.33
CD8_CD25+	0.83	0.91	0.86	2.88	2.55	2.15	3.38	2.69	1.46	3.12	1.5	1.54
CD8_CD69+	1.33	1.26	3.27	1.3	1.18	1.92	1.93	1.72	1.14	8.41	3.18	3.4
CD8_TEM	0.89	0.73	1.29	1.26	1.44	3.27	3.68	2.42	2.01	3.32	2.51	2.87
CD8_TCM	2.28	1.68	2.09	2.27	2.79	1.03	1	4.19	4.1	2.83	2.01	1.61
CD8_CXCR3+	16.03	20.76	17.29	6.74	13.52	7.23	15.69	5.9	6.74

[truncated: 12 more sheets: Fig 4d, Fig 6a, Fig 6b, Fig 6c, Fig 6e, Supplementary Fig 1b, Supplementary Fig 1d, Supplementary Fig 1e, Supplementary Fig 4, Supplementary Fig 5, Supplementary Fig 8a, Supplementary Fig 8b]
